# Supplementary material for: Range aware message drop policy for delay tolerant networks
Source: PeerJ Comput Sci. 2024 Jul 12;10:e2099. doi: 10.7717/peerj-cs.2099 (PMC11323192; doi:10.7717/peerj-cs.2099)
Supplement: Supplemental Information 1 [file peerj-cs-10-2099-s001.java]

	protected boolean makeRoomForMessage(int size){
		if (size > this.getBufferSize()) {
			return false; 
		}
		int freeBuffer = this.getFreeBufferSize();
		int thresholdsize=0;
		if(size>freeBuffer) {
			thresholdsize=(size-freeBuffer);
		}
		else if (size==freeBuffer) {
			thresholdsize=size;
		}
		while (size>freeBuffer) {
			Message m = getThresholdMessage(thresholdsize, true);
			if(m==null) {
				return false;
			}
			deleteMessage(m.getId(), true);
			freeBuffer +=m.getSize();
		}
		return true;
	}
	protected Message getThresholdMessage(int ts, boolean excludeMsgBeingSent)
	{
		Collection<Message> messages = this.getMessageCollection();
		
		int LLM=(20*ts)/100+ts;	//check least larger message(with 20%)
		int limit0=3600;		//ttl for equal size message
		int limit1=3600;		//ttl for least larger message

		Message eqMessage=null;
		Message lrgMessage=null;
	
		for (Message m:messages) {
			if(excludeMsgBeingSent && isSending(m.getId())) {
				continue;}
		
			if (ts==m.getSize()) {
				if (m.getTtl()<limit0) {
					limit0=m.getTtl();
					eqMessage=m;
				System.out.println("Equal size messages deleted");
				}
			}
			else
				if(m.getSize()<=LLM && m.getSize()>ts )
				{
					if (m.getTtl()<limit1) {
						limit1=m.getTtl();
						lrgMessage=m;
						System.out.println("Least larger messages deleted");
				}
				}
			}
		if (eqMessage!=null) 
			return eqMessage;
		else 
			return lrgMessage;
			
		}
